# Supplementary material for: Tissue specific requirement of Drosophila Rcd4 for centriole duplication and ciliogenesis
Source: J Cell Biol. 2020 Jun 16;219(8):e201912154. doi: 10.1083/jcb.201912154 (PMC7401805; doi:10.1083/jcb.201912154)
Supplement: Table S1 — shows fly stocks. [file JCB_201912154_TableS1.xlsx]

## Sheet: Sheet1
Supplementary Table 1| Fly stocks
No.	Detailed genotype	Name in Text	Description	Source
1	y M{w+mC = nos-Cas9.P}ZH-2A w	nos-Cas9	Chr X	BDSC 54591
2	w;gRNA-2/CyO	gRNA-2 expressing-fly	Chr II	This study
3	w;gRNA-2’/CyO	gRNA-2’ expressing-fly	Chr III	This study
4	w; rcd41/CyO, Tb, Hu	rcd41	Chr II	This study
5	w; rcd42/CyO, Tb, Hu	rcd42	Chr II	This study
6	w; pUASp-GFP-Rcd4	UAS-GFP-Rcd4	Chr II	This study
7	w; Ubq-Rcd4-GFP	rescue	Chr II	This study
8	w; Ubq-GFP-Rcd4	rescue	Chr II	This study
9	w; Ubq-GFP-Ana3/TM6b	-	Chr III	This study
10	P{w+mC.hs = GawB}elavC155	elav-GAL4	Chr X	BDSC 458
11	w; pUASp-GFP-Root	-	Chr II	T.L. Megraw
12	w; pWR-Ubq-YFP-Cnb	-	Chr II	C. Gonzalez
