# Supplementary material for: Tissue specific requirement of Drosophila Rcd4 for centriole duplication and ciliogenesis
Source: J Cell Biol. 2020 Jun 16;219(8):e201912154. doi: 10.1083/jcb.201912154 (PMC7401805; doi:10.1083/jcb.201912154)
Supplement: Table S2 — shows oligo sequences. [file JCB_201912154_TableS2.xlsx]

## Sheet: Sheet1
Supplementary Table 2| Oligo Sequences
Name	Sequence 5’-3’
CRISPR/Cas9 Mutagenesis
Rcd4-gR1-sense	GTCGACTCGGTTCCTACGTTTGTG
Rcd4-gR1-anti-sense	AAACCACAAACGTAGGAACCGAGT
Rcd4-gR2-sense	GTCGAAGCAGACTCGCAAGAATTA
Rcd4-gR2-anti-sense	AAACTAATTCTTGCGAGTCTGCTT
Rcd4-gR3-sense	GTCGAAAGTAGATCCCATGATCA
Rcd4-gR3-anti-sense	AAACTGATCATGGGATCTACTTT
Rcd4-gR4-sense	GTCGCAATGTCAACGATTCTGTGC
Rcd4-gR4-anti-sense	AAACGCACAGAATCGTTGACATTG
Rcd4-DEL-FW	GCTTATGGGTCAGTGTTG
Rcd4-DEL-REV	TCTACCTCGGCTACATTC
In-fusion cloning of Ana3 CDS into pENTR1A
BamHI_Ana3 FP	TCAGTCGACTGGATCATGAGTACCAAACAGAGCCCGGCCC
XhoI_Ana3 RP (+STOP)	GTCTAGATATCTCGATTATTGTCGCATCGACTCCATCAGT
XhoI_Ana3 RP (-STOP)	GTCTAGATATCTCGATTGTCGCATCGACTCCATCAGTTTC
Ana3 fragments for recombinant protein expression
Ana3 [1-1195aa] FP	GGGGACAAGTTTGTACAAAAAAGCAGGCTTCATGAGTACCAAACAGAGCCCGGCCC
Ana3 [1-1195aa] RP	GGGGACCACTTTGTACAAGAAAGCTGGGTTTTATCAGGCCTTGCTGGACGCCTTTGGCTCC
Ana3 [1-275aa] RP	GGGGACCACTTTGTACAAGAAAGCTGGGTTTTATCAAGGATCGAACCTGTCCGCGTAGCTC
Ana3 [390-1287aa] FP	GGGGACAAGTTTGTACAAAAAAGCAGGCTTCGACAAACGCATGGACCGACGCCAAG
Ana3 [390-1287aa] RP	GGGGACCACTTTGTACAAGAAAGCTGGGTTTTATCAAATGAGCGGCATCAGAAGGATAAAT
Ana3 [910-1497aa] FP	GGGGACAAGTTTGTACAAAAAAGCAGGCTTCGATAGGGCAAAAGCTGCACAGCATT
Ana3 [910-1497aa] RP	GGGGACCACTTTGTACAAGAAAGCTGGGTTTTATCATTGAGCTTTGGTGAACACAAGTGAT
Ana3 [1195-1977aa] FP	GGGGACAAGTTTGTACAAAAAAGCAGGCTTCGCCAGTATCCCAAACGATGTCGGAG
Ana3 [1195-1977aa] RP	GGGGACCACTTTGTACAAGAAAGCTGGGTTTTATCATTGTCGCATCGACTCCATCAGTTTC
Ana3 [1591-1977aa] FP	GGGGACAAGTTTGTACAAAAAAGCAGGCTTCCTTCCTGCAGTGGGCCAGGTGCAGG
Ana3 fragment Primers for Yeast Expression
GST-Ana3 A FP	CGACCATCCTCCAAAATCGGATCTGGTTCCGCGTGGATCCATGAGTACCAAACAGAGCCCGGCCCTCC
GST-Ana3 A RP	CGGTTAGAGCGGATCTTAGCTAGCCGCGGTACCAAGCTTAGGCCTTGCTGGACGCCTTTGGCTCC
GST-Ana3 C FP	CGACCATCCTCCAAAATCGGATCTGGTTCCGCGTGGATCCATGGACAAACGCATGGACCGACGCCAAG
GST-Ana3 C RP	CGGTTAGAGCGGATCTTAGCTAGCCGCGGTACCAAGCTTAAATGAGCGGCATCAGAAGGATAAAT
GST-Ana3 D FP	CGACCATCCTCCAAAATCGGATCTGGTTCCGCGTGGATCCATGGATAGGGCAAAAGCTGCACAGCATT
GST-Ana3 D RP	CGGTTAGAGCGGATCTTAGCTAGCCGCGGTACCAAGCTTATTGAGCTTTGGTGAACACAAGTGAT
GST-Ana3 E FP	CGACCATCCTCCAAAATCGGATCTGGTTCCGCGTGGATCCATGGCCAGTATCCCAAACGATGTCGGAGT
GST-Ana3 E RP	CGGTTAGAGCGGATCTTAGCTAGCCGCGGTACCAAGCTTATTGTCGCATCGACTCCATCAGTTTC
GST-Ana3 F FP	CGACCATCCTCCAAAATCGGATCTGGTTCCGCGTGGATCCATGCTTCCTGCAGTGGGCCAGGTGCAGG
Rcd4 Primers for Yeast Expression
6xHis-Rcd4 FP	TATCCCAACGACCGAAAACCTGTATTTTCAGGGCGCCATGCCTCACAAACGTAGGAACCGAGTAC
6xHis-Rcd4 RP	CGGTTAGAGCGGATCTTAGCTAGCCGCGGTACCAAGCTTACTAATTGTATGTTCTCCTATATGCG
Primers for dsRNA template
Ana3 FP	GAATTAATACGACTCACTATAGGGAGAATGAGTACCAAACAGAGCCCGGCCCTCC
Ana3 RP	GAATTAATACGACTCACTATAGGGAGAAGAGTGTTTCGGCGCAACAAGATGCGC
Rcd4 FP	TAATACGACTCACTATAGGGAGAATGCCTCACAAACGTAGGAACCGAGTAC
Rcd4 RF	TAATACGACTCACTATAGGGAGACTAATTGTATGTTCTCCTATATGCGCCG
GST FP	TAATACGACTCACTATAGGGAGAAAGGTGATAAATGGCGAAACAAAA
GST RP	TAATACGACTCACTATAGGGAGACAACATCAAGAGCGTCATACAACA
